# Supplementary material for: ﻿A new species and a replacement name in Cynanchum (Apocynaceae, Asclepiadeae) from China
Source: PhytoKeys. 2024 Apr 8;241:49–63. doi: 10.3897/phytokeys.241.111499 (PMC11019257; doi:10.3897/phytokeys.241.111499)
Supplement: XML Treatment for Cynanchum longhushanense [file phytokeys.241.111499-treatment1.xml]

<!DOCTYPE tp:taxon-treatment
  PUBLIC "-//TaxonX//DTD Taxonomic Treatment Publishing DTD v0 20100105//EN" "tax-treatment-NSO.dtd">
<tp:taxon-treatment xmlns:tp="http://www.plazi.org/taxpub"><tp:treatment-meta><kwd-group><label>Taxon classification</label><kwd>
                <named-content content-type="kingdom">Plantae</named-content>
              </kwd><kwd>
                <named-content content-type="order">Gentianales</named-content>
              </kwd><kwd>
                <named-content content-type="family">Apocynaceae</named-content>
              </kwd></kwd-group><mixed-citation publication-type="journal"><person-group><name><surname>Liao</surname><given-names>Miao</given-names></name><name><surname>Zeng</surname><given-names>Si-Jin</given-names></name><name><surname>Zeng</surname><given-names>Lin-Ya</given-names></name><name><surname>Yin</surname><given-names>Hai-Jun</given-names></name><name><surname>Yan</surname><given-names>Mao-Lin</given-names></name><name><surname>Zhang</surname><given-names>Cai-Fei</given-names></name><name><surname>Tang</surname><given-names>Guang-Da</given-names></name></person-group><article-title>﻿A new species and a replacement name in <italic><tp:taxon-name><tp:taxon-name-part taxon-name-part-type="genus" reg="Cynanchum">Cynanchum</tp:taxon-name-part></tp:taxon-name></italic> (<tp:taxon-name><tp:taxon-name-part taxon-name-part-type="family">Apocynaceae</tp:taxon-name-part></tp:taxon-name>, Asclepiadeae) from China</article-title><source>PhytoKeys</source><day>08</day><month>04</month><year>2024</year><volume>241</volume><fpage>49</fpage><lpage>63</lpage><pub-id pub-id-type="doi">10.3897/phytokeys.241.111499</pub-id></mixed-citation></tp:treatment-meta><tp:nomenclature><label>﻿</label><tp:taxon-name>
              <object-id xmlns:xlink="http://www.w3.org/1999/xlink" content-type="arpha" xlink:type="simple">6743861D-8025-5C65-BEF2-15D966F7B361</object-id>
              <tp:taxon-name-part taxon-name-part-type="genus" reg="Cynanchum">Cynanchum</tp:taxon-name-part>
              <tp:taxon-name-part taxon-name-part-type="species" reg="longhushanense">longhushanense</tp:taxon-name-part>
              <object-id xmlns:xlink="http://www.w3.org/1999/xlink" content-type="ipni" xlink:type="simple">urn:lsid:ipni.org:names:77339615-1</object-id>
            </tp:taxon-name><tp:taxon-authority>G.D.Tang &amp; Miao Liao, nom. nov., non Cynanchum brevipedunculatum J.Y.Shen et al. (2019: 217).</tp:taxon-authority><xref ref-type="fig" rid="F2">Fig. 2</xref><tp:nomenclature-citation-list><tp:nomenclature-citation><tp:taxon-name>
                  <tp:taxon-name-part taxon-name-part-type="genus" reg="Raphistemma"/>
                  <tp:taxon-name-part taxon-name-part-type="species" reg="brevipedunculatum"/>
                </tp:taxon-name><comment>≡ <tp:taxon-name><tp:taxon-name-part taxon-name-part-type="genus" reg="Raphistemma">Raphistemma</tp:taxon-name-part><tp:taxon-name-part taxon-name-part-type="species" reg="brevipedunculatum">brevipedunculatum</tp:taxon-name-part></tp:taxon-name> Y.Wan, in Guihaia 3(3): 197 (1983). </comment></tp:nomenclature-citation></tp:nomenclature-citation-list></tp:nomenclature><tp:treatment-sec sec-type="material" id="SECID0EWGAG"><title>Type.</title><p>China. Guangxi: Longan County, Longhushan Nature Reserve, open woods, 2 Jul. 1981, <italic>D.H. Tan 81329</italic> (holotype: GXSP[GXSP0000038!]; isotype: CANT[CANT00002128!]).</p></tp:treatment-sec><tp:treatment-sec sec-type="Chinese name" id="SECID0E5GAG"><title>Chinese name.</title><p>Guangxi Dahuateng (广西大花藤).</p></tp:treatment-sec><tp:treatment-sec sec-type="notes" id="SECID0EDHAG"><title>Notes.</title><p><italic><tp:taxon-name><tp:taxon-name-part taxon-name-part-type="genus" reg="Raphistemma">Raphistemma</tp:taxon-name-part><tp:taxon-name-part taxon-name-part-type="species" reg="brevipedunculatum">brevipedunculatum</tp:taxon-name-part></tp:taxon-name></italic> was considered a synonym of <italic><tp:taxon-name><tp:taxon-name-part taxon-name-part-type="genus" reg="Raphistemma">R.</tp:taxon-name-part><tp:taxon-name-part taxon-name-part-type="species" reg="hooperianum">hooperianum</tp:taxon-name-part></tp:taxon-name></italic> (<xref ref-type="bibr" rid="B14">Li et al. 1995</xref>), which was transferred to <italic><tp:taxon-name><tp:taxon-name-part taxon-name-part-type="genus" reg="Cynanchum">Cynanchum</tp:taxon-name-part></tp:taxon-name></italic> as <italic><tp:taxon-name><tp:taxon-name-part taxon-name-part-type="genus" reg="Cynanchum">C.</tp:taxon-name-part><tp:taxon-name-part taxon-name-part-type="species" reg="hooperianum">hooperianum</tp:taxon-name-part></tp:taxon-name></italic> (<xref ref-type="bibr" rid="B12">Khanum et al. 2016</xref>). Although <italic><tp:taxon-name><tp:taxon-name-part taxon-name-part-type="genus" reg="Cynanchum">C.</tp:taxon-name-part><tp:taxon-name-part taxon-name-part-type="species" reg="hooperianum">hooperianum</tp:taxon-name-part></tp:taxon-name></italic> is not included in our molecular study, morphological differences between specimens of <italic><tp:taxon-name><tp:taxon-name-part taxon-name-part-type="genus" reg="Cynanchum">C.</tp:taxon-name-part><tp:taxon-name-part taxon-name-part-type="species" reg="hooperianum">hooperianum</tp:taxon-name-part></tp:taxon-name></italic> and <italic><tp:taxon-name><tp:taxon-name-part taxon-name-part-type="genus" reg="Raphistemma">R.</tp:taxon-name-part><tp:taxon-name-part taxon-name-part-type="species" reg="brevipedunculatum">brevipedunculatum</tp:taxon-name-part></tp:taxon-name></italic> are significant. We therefore reinstate <italic><tp:taxon-name><tp:taxon-name-part taxon-name-part-type="genus" reg="Raphistemma">R.</tp:taxon-name-part><tp:taxon-name-part taxon-name-part-type="species" reg="brevipedunculatum">brevipedunculatum</tp:taxon-name-part></tp:taxon-name></italic> as a distinct species of <italic><tp:taxon-name><tp:taxon-name-part taxon-name-part-type="genus" reg="Cynanchum">Cynanchum</tp:taxon-name-part></tp:taxon-name></italic>. We renamed <italic><tp:taxon-name><tp:taxon-name-part taxon-name-part-type="genus" reg="Raphistemma">Raphistemma</tp:taxon-name-part><tp:taxon-name-part taxon-name-part-type="species" reg="brevipedunculatum">brevipedunculatum</tp:taxon-name-part></tp:taxon-name></italic> as <italic><tp:taxon-name><tp:taxon-name-part taxon-name-part-type="genus" reg="Cynanchum">Cynanchum</tp:taxon-name-part><tp:taxon-name-part taxon-name-part-type="species" reg="longhushanense">longhushanense</tp:taxon-name-part></tp:taxon-name></italic> because the specific epithet ‘<italic><tp:taxon-name><tp:taxon-name-part taxon-name-part-type="genus" reg="Cynanchum"/><tp:taxon-name-part taxon-name-part-type="species" reg="brevipedunculatum">brevipedunculatum</tp:taxon-name-part></tp:taxon-name></italic>’ is occupied in <italic><tp:taxon-name><tp:taxon-name-part taxon-name-part-type="genus" reg="Cynanchum">Cynanchum</tp:taxon-name-part></tp:taxon-name></italic> (<italic><tp:taxon-name><tp:taxon-name-part taxon-name-part-type="genus" reg="Cynanchum">C.</tp:taxon-name-part><tp:taxon-name-part taxon-name-part-type="species" reg="brevipedunculatum">brevipedunculatum</tp:taxon-name-part></tp:taxon-name></italic> J.Y.Shen). <italic><tp:taxon-name><tp:taxon-name-part taxon-name-part-type="genus" reg="Cynanchum">C.</tp:taxon-name-part><tp:taxon-name-part taxon-name-part-type="species" reg="longhushanense">longhushanense</tp:taxon-name-part></tp:taxon-name></italic> differs from <italic><tp:taxon-name><tp:taxon-name-part taxon-name-part-type="genus" reg="Cynanchum">C.</tp:taxon-name-part><tp:taxon-name-part taxon-name-part-type="species" reg="hooperianum">hooperianum</tp:taxon-name-part></tp:taxon-name></italic> by the longer calyx lobes (5–6 mm vs. 3–4 mm), the longer corolla-tubes (12–16 mm vs. 8–9 mm), the oblong corolla lobes (vs. ovate), and the corona lobes with connivent corona-scales apex, not exceeding the throat of the corolla (vs. corona-scales apex separate, reaching the middle of the corolla-segments or further). It should be noticed that in the protologue of <italic><tp:taxon-name><tp:taxon-name-part taxon-name-part-type="genus" reg="Cynanchum">Cynanchum</tp:taxon-name-part><tp:taxon-name-part taxon-name-part-type="species" reg="longhushanense">longhushanense</tp:taxon-name-part></tp:taxon-name></italic> (≡ <italic><tp:taxon-name><tp:taxon-name-part taxon-name-part-type="genus" reg="Raphistemma">R.</tp:taxon-name-part><tp:taxon-name-part taxon-name-part-type="species" reg="brevipedunculatum">brevipedunculatum</tp:taxon-name-part></tp:taxon-name></italic>) (<xref ref-type="bibr" rid="B34">Wan 1983</xref>), the number of glands at the base of the calyx was described as five, but we observed 10–15 glands per calyx in our Guangxi collection (Fig. <xref ref-type="fig" rid="F2">2j</xref>). More specimens are expected to be collected to determine the morphological variation.</p><fig id="F2" position="float" orientation="portrait"><object-id xmlns:xlink="http://www.w3.org/1999/xlink" content-type="doi" xlink:type="simple">10.3897/phytokeys.241.111499.figure2</object-id><object-id xmlns:xlink="http://www.w3.org/1999/xlink" content-type="arpha" xlink:type="simple">94D779AF-C582-5586-8D2D-B2F3B28BCC3C</object-id><label>Figure 2.</label><caption><p><italic><tp:taxon-name><tp:taxon-name-part taxon-name-part-type="genus" reg="Cynanchum">Cynanchum</tp:taxon-name-part><tp:taxon-name-part taxon-name-part-type="species" reg="longhushanense">longhushanense</tp:taxon-name-part></tp:taxon-name></italic> G.D.Tang &amp; Miao Liao <bold>a</bold> flowering branch <bold>b</bold> cross-section of hollow stem <bold>c</bold> node with small glands <bold>d</bold> petiole with glands at the top <bold>e</bold> inflorescence <bold>f</bold> bracteoles at the base of the pedicel <bold>g</bold> flower bud (above: top view; below: side view) <bold>h</bold> flower (1) top view, (2) lateral view, showing the connivent corona-scales apex, not exceeding the throat of the corolla, (3) side view, showing corolla lobes overlapping to the right and corolla tube <bold>i</bold> opened corolla, adaxial (above) and abaxial (below) view <bold>j</bold> ovary with calyx (above: top view, showing glands at the base of the calyx, below: side view of ovary, calyx and pedicel) <bold>k</bold> ovary <bold>l</bold> calyx lobes <bold>m</bold> gynostegium with corona lobes <bold>n</bold> gynostegium <bold>o</bold> corona lobes <bold>p</bold> pollinarium. All photos based on <italic>Miao Liao LM78</italic>.</p></caption><graphic xmlns:xlink="http://www.w3.org/1999/xlink" xlink:href="phytokeys-241-049_article-111499__-g002.jpg" position="float" orientation="portrait" xlink:type="simple" id="oo_1021421.jpg"><uri content-type="original_file" xlink:type="simple">https://binary.pensoft.net/fig/1021421</uri></graphic></fig></tp:treatment-sec><tp:treatment-sec sec-type="material" id="SECID0EMPAG"><title>Other specimens examined.</title><p>China. Guangxi: Longan County, Pingshan Village, 10 Oct. 1977, <italic>Longan Investigation Team 2-040</italic> (GXMI[GXMI031735!]); Longan County, Longhushan Nature Reserve, 14 Nov. 1982, <italic>Y. Wan &amp; Rui-Ju Liu 82430</italic> (paratype: GXSP[GXSP0000039!]); Longan County, Longhushan Nature Reserve, 25 Jun. 2021, <italic>Miao Liao LM78</italic> (IBSC).</p></tp:treatment-sec><ref-list><ref id="B14"><mixed-citation xmlns:xlink="http://www.w3.org/1999/xlink" xlink:type="simple"><person-group><name name-style="western"><surname>Li</surname><given-names>PT</given-names></name><name name-style="western"><surname>Gilbert</surname><given-names>MG</given-names></name><name name-style="western"><surname>Steven</surname><given-names>WD</given-names></name></person-group> (<year>1995</year>) <article-title><tp:taxon-name><tp:taxon-name-part taxon-name-part-type="family">Asclepiadaceae</tp:taxon-name-part></tp:taxon-name>.</article-title> In: <person-group><name name-style="western"><surname>Wu</surname><given-names>ZY</given-names></name><name name-style="western"><surname>Raven</surname><given-names>PH</given-names></name></person-group> (<role>Eds</role>) <issue-title>Flora of China, vol 16.</issue-title><source>Science Press, Beijing and Missouri Botanical Garden Press, St. Louis, Missouri</source>, <fpage>189</fpage>–<lpage>270</lpage>.</mixed-citation></ref><ref id="B12"><mixed-citation xmlns:xlink="http://www.w3.org/1999/xlink" xlink:type="simple"><person-group><name name-style="western"><surname>Khanum</surname><given-names>R</given-names></name><name name-style="western"><surname>Surveswaran</surname><given-names>S</given-names></name><name name-style="western"><surname>Meve</surname><given-names>U</given-names></name><name name-style="western"><surname>Liede-Schumann</surname><given-names>S</given-names></name></person-group> (<year>2016</year>) <article-title><italic><tp:taxon-name><tp:taxon-name-part taxon-name-part-type="genus">Cynanchum</tp:taxon-name-part></tp:taxon-name></italic> (<tp:taxon-name><tp:taxon-name-part taxon-name-part-type="family">Apocynaceae</tp:taxon-name-part></tp:taxon-name>: <tp:taxon-name><tp:taxon-name-part taxon-name-part-type="subfamily">Asclepiadoideae</tp:taxon-name-part></tp:taxon-name>): a pantropical Asclepiadoid genus revisited.</article-title><source>Taxon</source><volume>65</volume>(<issue>3</issue>): <fpage>467</fpage>–<lpage>486</lpage>. <ext-link xlink:href="10.12705/653.3" ext-link-type="doi" xlink:type="simple">https://doi.org/10.12705/653.3</ext-link></mixed-citation></ref><ref id="B34"><mixed-citation xmlns:xlink="http://www.w3.org/1999/xlink" xlink:type="simple"><person-group><name name-style="western"><surname>Wan</surname><given-names>Y</given-names></name></person-group> (<year>1983</year>) <article-title>A new species of <italic><tp:taxon-name><tp:taxon-name-part taxon-name-part-type="genus">Raphistemma</tp:taxon-name-part></tp:taxon-name></italic> (<tp:taxon-name><tp:taxon-name-part taxon-name-part-type="family">Asclepiadaceae</tp:taxon-name-part></tp:taxon-name>) from Guangxi.</article-title><source>Guangxi Zhi Wu</source><volume>3</volume>(<issue>3</issue>): <fpage>197</fpage>–<lpage>199</lpage>. [In Chinese]</mixed-citation></ref></ref-list></tp:taxon-treatment>
