# Supplementary material for: ﻿A new species and a replacement name in Cynanchum (Apocynaceae, Asclepiadeae) from China
Source: PhytoKeys. 2024 Apr 8;241:49–63. doi: 10.3897/phytokeys.241.111499 (PMC11019257; doi:10.3897/phytokeys.241.111499)
Supplement: XML Treatment for Cynanchum pingtaoi [file phytokeys.241.111499-treatment2.xml]

<!DOCTYPE tp:taxon-treatment
  PUBLIC "-//TaxonX//DTD Taxonomic Treatment Publishing DTD v0 20100105//EN" "tax-treatment-NSO.dtd">
<tp:taxon-treatment xmlns:tp="http://www.plazi.org/taxpub"><tp:treatment-meta><kwd-group><label>Taxon classification</label><kwd>
                <named-content content-type="kingdom">Plantae</named-content>
              </kwd><kwd>
                <named-content content-type="order">Gentianales</named-content>
              </kwd><kwd>
                <named-content content-type="family">Apocynaceae</named-content>
              </kwd></kwd-group><mixed-citation publication-type="journal"><person-group><name><surname>Liao</surname><given-names>Miao</given-names></name><name><surname>Zeng</surname><given-names>Si-Jin</given-names></name><name><surname>Zeng</surname><given-names>Lin-Ya</given-names></name><name><surname>Yin</surname><given-names>Hai-Jun</given-names></name><name><surname>Yan</surname><given-names>Mao-Lin</given-names></name><name><surname>Zhang</surname><given-names>Cai-Fei</given-names></name><name><surname>Tang</surname><given-names>Guang-Da</given-names></name></person-group><article-title>﻿A new species and a replacement name in <italic><tp:taxon-name><tp:taxon-name-part taxon-name-part-type="genus" reg="Cynanchum">Cynanchum</tp:taxon-name-part></tp:taxon-name></italic> (<tp:taxon-name><tp:taxon-name-part taxon-name-part-type="family">Apocynaceae</tp:taxon-name-part></tp:taxon-name>, Asclepiadeae) from China</article-title><source>PhytoKeys</source><day>08</day><month>04</month><year>2024</year><volume>241</volume><fpage>49</fpage><lpage>63</lpage><pub-id pub-id-type="doi">10.3897/phytokeys.241.111499</pub-id></mixed-citation></tp:treatment-meta><tp:nomenclature><label>﻿</label><tp:taxon-name>
              <object-id xmlns:xlink="http://www.w3.org/1999/xlink" content-type="arpha" xlink:type="simple">45581333-BF45-5562-808C-98F7EB1C761F</object-id>
              <tp:taxon-name-part taxon-name-part-type="genus" reg="Cynanchum">Cynanchum</tp:taxon-name-part>
              <tp:taxon-name-part taxon-name-part-type="species" reg="pingtaoi">pingtaoi</tp:taxon-name-part>
              <object-id xmlns:xlink="http://www.w3.org/1999/xlink" content-type="ipni" xlink:type="simple">urn:lsid:ipni.org:names:77339616-1</object-id>
            </tp:taxon-name><tp:taxon-authority>S.Jin Zeng, G.D.Tang &amp; Miao Liao</tp:taxon-authority><tp:taxon-status xmlns:xlink="http://www.w3.org/1999/xlink" xlink:type="simple">sp. nov.</tp:taxon-status><xref ref-type="fig" rid="F3">Figs 3</xref><xref ref-type="fig" rid="F4">, 4</xref></tp:nomenclature><tp:treatment-sec sec-type="material" id="SECID0EKRAG"><title>Type.</title><p>China. Yunnan: Dehong Dai and Jingpo Autonomous Prefecture, Ruili City, Nongdao Town, Tongbiguan Provincial Nature Reserve, <named-content xmlns:xlink="http://www.w3.org/1999/xlink" content-type="dwc:verbatimCoordinates" xlink:type="simple"><named-content content-type="geo-json" specific-use="{&#34;type&#34;:&#34;Point&#34;,&#34;coordinates&#34;:[97.533333,23.950000]}" id="NCID0ETRAG" xlink:type="simple">23°57'N, 97°32'E</named-content></named-content>, elev. 839 m, 24 Aug. 2020, <italic>Si-Jin Zeng &amp; Lin-Ya Zeng SJ4825</italic> (holotype, IBSC[IBSC1009908!]; isotypes, IBSC [IBSC1009907!], [IBSC1009909!], [IBSC1009910!]).</p></tp:treatment-sec><tp:treatment-sec sec-type="diagnosis" id="SECID0E1RAG"><title>Diagnosis.</title><p><italic><tp:taxon-name><tp:taxon-name-part taxon-name-part-type="genus" reg="Cynanchum">Cynanchum</tp:taxon-name-part><tp:taxon-name-part taxon-name-part-type="species" reg="pingtaoi">pingtaoi</tp:taxon-name-part></tp:taxon-name></italic> resembles <italic><tp:taxon-name><tp:taxon-name-part taxon-name-part-type="genus" reg="Cynanchum">C.</tp:taxon-name-part><tp:taxon-name-part taxon-name-part-type="species" reg="longhushanense">longhushanense</tp:taxon-name-part></tp:taxon-name></italic>, differing by its broadly ovate corolla lobes (vs. oblong), the purple-red inner surface of the corolla (vs. white), and the corona-scales apex connivent, slightly exceeding the corolla throat (vs. corona-scales apex connivent, not exceeding the throat of the corolla).</p><fig id="F3" position="float" orientation="portrait"><object-id xmlns:xlink="http://www.w3.org/1999/xlink" content-type="doi" xlink:type="simple">10.3897/phytokeys.241.111499.figure3</object-id><object-id xmlns:xlink="http://www.w3.org/1999/xlink" content-type="arpha" xlink:type="simple">80DD1518-F050-53FD-9EF8-654697D6601A</object-id><label>Figure 3.</label><caption><p><italic><tp:taxon-name><tp:taxon-name-part taxon-name-part-type="genus" reg="Cynanchum">Cynanchum</tp:taxon-name-part><tp:taxon-name-part taxon-name-part-type="species" reg="pingtaoi">pingtaoi</tp:taxon-name-part></tp:taxon-name></italic> S.Jin Zeng, G.D.Tang &amp; Miao Liao <bold>a</bold> follicle and leaves <bold>b</bold> inflorescence <bold>c</bold> glands at the base of leaf <bold>d</bold> top view of flower <bold>e</bold> side view of flower with two corolla lobes removed <bold>f</bold> calyx <bold>g</bold> corolla lobes (each lobe attached to part of the corolla tube), outer surface on the right, inner surface on the left (four drawn) <bold>h</bold> corolla separation, showing gynostegium with corona lobes <bold>i</bold> pollinarium <bold>j</bold> seed. Illustration based on <italic>Si-Jin Zeng &amp; Lin-Ya Zeng SJ4825</italic> (IBSC), and drawn by Ding-Han Cui.</p></caption><graphic xmlns:xlink="http://www.w3.org/1999/xlink" xlink:href="phytokeys-241-049_article-111499__-g003.jpg" position="float" orientation="portrait" xlink:type="simple" id="oo_1021422.jpg"><uri content-type="original_file" xlink:type="simple">https://binary.pensoft.net/fig/1021422</uri></graphic></fig></tp:treatment-sec><tp:treatment-sec sec-type="description" id="SECID0EEUAG"><title>Description.</title><p>Twining liana. White latex in stems and leaves. <bold>Branchlets</bold> fistulous, smooth, glabrous, slightly woody. <bold>Leaves</bold> opposite; petiole 6–14 cm long, smooth, sparsely white puberulent, later glabrescent, with small yellowish-brown glands at the apex, nodes with small glands; leaf blade deeply cordate to reniform, 7–15 × 4–13 cm, membranous, base cordate, apex acuminate, margin entire, adaxial surface dark green, glabrous, abaxial surface light green, sparsely white puberulent on veins, gradually glabrescent later; basal veins five or seven, palmate, secondary veins three to five pairs, pinnate, tertiary veins reticulate, smooth adaxially, raised abaxially. <bold>Inflorescences</bold> extra-axillary, subumbellate to subracemic, 5–11 flowers; peduncle 10–12 cm long, smooth; pedicel 3.0–5.5 cm long, smooth, sparsely white puberulent near the base, base with bracteoles triangular, ca. 0.1 × 0.1 cm. <bold>Calyx</bold> yellowish green, basally fused, lobes elliptic, ca. 0.6 × 0.5 cm, inside the base with small glands, apices obtuse, margins ciliate. <bold>Corolla</bold> campanulate, glabrous, external surface greenish white, inner surface purple-red, 3.3–3.5 cm in diam; lobes slightly longer than tube, tube 1.2–1.4 cm, lobes broadly ovate, 1.3–1.8 × 1–1.2 cm, apices reflexed, overlapping to the right. <bold>Corona</bold> lobes linear-subulate, white, separate, ca. 1.1 cm long, inserted at base of gynostegium, longer than gynostegium, corona-scales apex connivent, slightly exceeding corolla throat. <bold>Anthers</bold> ca. 0.7 × 0.4 cm, <bold>apices</bold> with inwardly incurved wings. <bold>Stigma</bold> broadly rounded, slightly depressed, white. <bold>Pollinia</bold> 2 per pollinarium, ellipsoid, yellow, pendulous, ca. 0.13 × 0.08 cm, caudicle ca. 0.05 cm long, retinaculum ca. 0.1 cm long. <bold>Follicles</bold> solitary, fusiform, ca. 14.5 cm long, ca. 5 cm diam., glabrous, with a thick fibrous pericarp, triangulate, apex curved outwards; seeds ovoid, 0.8 cm × 0.6 cm, tipped with a white silky coma; coma 3.8–4.2 cm long.</p><fig id="F4" position="float" orientation="portrait"><object-id xmlns:xlink="http://www.w3.org/1999/xlink" content-type="doi" xlink:type="simple">10.3897/phytokeys.241.111499.figure4</object-id><object-id xmlns:xlink="http://www.w3.org/1999/xlink" content-type="arpha" xlink:type="simple">B88E3722-5004-5B13-846D-3AE69155EFA5</object-id><label>Figure 4.</label><caption><p><italic><tp:taxon-name><tp:taxon-name-part taxon-name-part-type="genus" reg="Cynanchum">Cynanchum</tp:taxon-name-part><tp:taxon-name-part taxon-name-part-type="species" reg="pingtaoi">pingtaoi</tp:taxon-name-part></tp:taxon-name></italic> S.Jin Zeng, G.D.Tang &amp; Miao Liao <bold>a</bold> habitat <bold>b</bold> inflorescence and leaf <bold>c</bold> inflorescence <bold>d</bold> flower buds <bold>e</bold> top view of flower <bold>f</bold> bracteoles at base of pedicel <bold>g</bold> side view of flower <bold>h</bold> corolla and corona separation, showing gynostegium, corona and corolla lobes (outer surface: upper right hand corner; inner surface: to the left of the outer surface) <bold>i</bold> pollinarium from dry specimen <bold>j</bold> young seeds <bold>k</bold> longitudinally opened half follicle showing seed arrangement <bold>l</bold> follicle, different views to show the three ribs <bold>m</bold> transverse section through follicle <bold>n</bold> follicle and leaves. All photos based on <italic>Si-Jin Zeng &amp; Lin-Ya Zeng SJ4825</italic> (IBSC).</p></caption><graphic xmlns:xlink="http://www.w3.org/1999/xlink" xlink:href="phytokeys-241-049_article-111499__-g004.jpg" position="float" orientation="portrait" xlink:type="simple" id="oo_1021423.jpg"><uri content-type="original_file" xlink:type="simple">https://binary.pensoft.net/fig/1021423</uri></graphic></fig></tp:treatment-sec><tp:treatment-sec sec-type="etymology" id="SECID0EWWAG"><title>Etymology.</title><p>The specific epithet <italic><tp:taxon-name><tp:taxon-name-part taxon-name-part-type="genus" reg="Cynanchum"/><tp:taxon-name-part taxon-name-part-type="species" reg="pingtaoi">pingtaoi</tp:taxon-name-part></tp:taxon-name></italic> honors the eminent botanist Ping-Tao Li (李秉滔), who is an expert in the <tp:taxon-name><tp:taxon-name-part taxon-name-part-type="family">Apocynaceae</tp:taxon-name-part></tp:taxon-name>.</p></tp:treatment-sec><tp:treatment-sec sec-type="Chinese name" id="SECID0ELXAG"><title>Chinese name.</title><p>Bingtao Dahuateng (秉滔大花藤).</p></tp:treatment-sec><tp:treatment-sec sec-type="distribution" id="SECID0EQXAG"><title>Distribution.</title><p>Endemic to China. Only one population was found at the border of China-Myanmar in Ruili, Yunnan Province, China. Fig. <xref ref-type="fig" rid="F5">5</xref>.</p><fig id="F5" position="float" orientation="portrait"><object-id xmlns:xlink="http://www.w3.org/1999/xlink" content-type="doi" xlink:type="simple">10.3897/phytokeys.241.111499.figure5</object-id><object-id xmlns:xlink="http://www.w3.org/1999/xlink" content-type="arpha" xlink:type="simple">6A036362-51EF-5DA0-8A46-BC80D1BBD4E3</object-id><label>Figure 5.</label><caption><p>Distribution map of <italic><tp:taxon-name><tp:taxon-name-part taxon-name-part-type="genus" reg="Cynanchum">Cynanchum</tp:taxon-name-part><tp:taxon-name-part taxon-name-part-type="species" reg="pingtaoi">pingtaoi</tp:taxon-name-part></tp:taxon-name></italic> and the three <italic><tp:taxon-name><tp:taxon-name-part taxon-name-part-type="genus" reg="Cynanchum">Cynanchum</tp:taxon-name-part></tp:taxon-name></italic> species formerly were considered to belong to <italic><tp:taxon-name><tp:taxon-name-part taxon-name-part-type="genus" reg="Raphistemma">Raphistemma</tp:taxon-name-part></tp:taxon-name></italic> based on specimens cited in Suppl. material <xref ref-type="supplementary-material" rid="S4">4</xref>. The base map [No. GS(2016)1666] was downloaded from <ext-link xmlns:xlink="http://www.w3.org/1999/xlink" xlink:href="http://bzdt.ch.mnr.gov.cn/" ext-link-type="uri" xlink:type="simple">http://bzdt.ch.mnr.gov.cn/</ext-link>.</p></caption><graphic xmlns:xlink="http://www.w3.org/1999/xlink" xlink:href="phytokeys-241-049_article-111499__-g005.jpg" position="float" orientation="portrait" xlink:type="simple" id="oo_1021424.jpg"><uri content-type="original_file" xlink:type="simple">https://binary.pensoft.net/fig/1021424</uri></graphic></fig></tp:treatment-sec><tp:treatment-sec sec-type="habitat" id="SECID0EJZAG"><title>Habitat and phenology.</title><p>This species occurs near open woods at an elevation of about 850 m. Flowering was observed from September to October, fruiting from November to December.</p></tp:treatment-sec><tp:treatment-sec sec-type="Provisional IUCN assessment" id="SECID0EOZAG"><title>Provisional IUCN assessment.</title><p>The species is currently known only from the type locality, where only a few individuals were seen. Suitable habitat exists in the proximity of the type locality. Nevertheless, as there is no reliable information on the population size or distribution of this species, we propose to treat it as Data Deficient (IUCN 2019).</p></tp:treatment-sec><tp:treatment-sec sec-type="notes" id="SECID0ETZAG"><title>Notes.</title><p>The large and reniform leaves, campanulate corolla, and lanceolate corona indicate that this species is morphologically close to the former <italic><tp:taxon-name><tp:taxon-name-part taxon-name-part-type="genus" reg="Raphistemma">Raphistemma</tp:taxon-name-part></tp:taxon-name></italic> species, which have been included in <italic><tp:taxon-name><tp:taxon-name-part taxon-name-part-type="genus" reg="Cynanchum">Cynanchum</tp:taxon-name-part></tp:taxon-name></italic> (<xref ref-type="bibr" rid="B12">Khanum et al. 2016</xref>). The molecular phylogenetic analyses also showed that <italic><tp:taxon-name><tp:taxon-name-part taxon-name-part-type="genus" reg="Cynanchum">Cynanchum</tp:taxon-name-part><tp:taxon-name-part taxon-name-part-type="species" reg="pingtaoi">pingtaoi</tp:taxon-name-part></tp:taxon-name></italic> is sister to <italic><tp:taxon-name><tp:taxon-name-part taxon-name-part-type="genus" reg="Cynanchum">C.</tp:taxon-name-part><tp:taxon-name-part taxon-name-part-type="species" reg="pulchellum">pulchellum</tp:taxon-name-part></tp:taxon-name></italic> + <italic><tp:taxon-name><tp:taxon-name-part taxon-name-part-type="genus" reg="Cynanchum">C.</tp:taxon-name-part><tp:taxon-name-part taxon-name-part-type="species" reg="longhushanense">longhushanense</tp:taxon-name-part></tp:taxon-name></italic> (Fig. <xref ref-type="fig" rid="F1">1</xref>; Suppl. material <xref ref-type="supplementary-material" rid="S3">3</xref>). We do not currently possess molecular data of <italic><tp:taxon-name><tp:taxon-name-part taxon-name-part-type="genus" reg="Cynanchum">C.</tp:taxon-name-part><tp:taxon-name-part taxon-name-part-type="species" reg="hooperianum">hooperianum</tp:taxon-name-part></tp:taxon-name></italic>, but the new species can be distinguished from this species by the purple-red inner surface of the corolla (vs. white inner surface of the corolla with purple spots near the top of the corolla lobes), the connivent corona-scales apex, slightly exceeding the corolla throat (vs. corona-scales apex separate, and reaching the middle of the corolla-segments or somewhat further), the longer calyx-segments (6 mm vs. 3–4 mm), and the longer corolla-tubes (12–14 mm vs. 8–9 mm).</p></tp:treatment-sec><tp:treatment-sec><!--Section generated to contain objects referenced in tp:taxon-treatment.--><supplementary-material xmlns:xlink="http://www.w3.org/1999/xlink" id="S4" position="float" orientation="portrait" xlink:type="simple"><object-id content-type="doi" xlink:type="simple">10.3897/phytokeys.241.111499.suppl4</object-id><object-id content-type="arpha" xlink:type="simple">0242A1E0-65EE-5AB5-8087-6B4BD27E0255</object-id><label>Supplementary material 4</label><caption><p>Specimens of <italic><tp:taxon-name><tp:taxon-name-part taxon-name-part-type="genus" reg="Cynanchum">Cynanchum</tp:taxon-name-part><tp:taxon-name-part taxon-name-part-type="species" reg="hooperianum">hooperianum</tp:taxon-name-part></tp:taxon-name></italic>, <italic><tp:taxon-name><tp:taxon-name-part taxon-name-part-type="genus" reg="Cynanchum">C.</tp:taxon-name-part><tp:taxon-name-part taxon-name-part-type="species" reg="longhushanense">longhushanense</tp:taxon-name-part></tp:taxon-name></italic>, <italic><tp:taxon-name><tp:taxon-name-part taxon-name-part-type="genus" reg="Cynanchum">C.</tp:taxon-name-part><tp:taxon-name-part taxon-name-part-type="species" reg="pingtaoi">pingtaoi</tp:taxon-name-part></tp:taxon-name></italic>, and <italic><tp:taxon-name><tp:taxon-name-part taxon-name-part-type="genus" reg="Cynanchum">C.</tp:taxon-name-part><tp:taxon-name-part taxon-name-part-type="species" reg="pulchellum">pulchellum</tp:taxon-name-part></tp:taxon-name></italic> used for the distribution map</p></caption><statement content-type="dataType"><label>Data type</label><p>docx</p></statement><media xlink:href="phytokeys-241-049_article-111499__-s004.docx" mimetype="application" mime-subtype="vnd.openxmlformats-officedocument.wordprocessingml.document" position="float" orientation="portrait" xlink:type="simple" id="oo_1021428.docx"><uri content-type="original_file" xlink:type="simple">https://binary.pensoft.net/file/1021428</uri></media><permissions><license xlink:type="simple"><license-p>This dataset is made available under the Open Database License (http://opendatacommons.org/licenses/odbl/1.0/). The Open Database License (ODbL) is a license agreement intended to allow users to freely share, modify, and use this Dataset while maintaining this same freedom for others, provided that the original source and author(s) are credited.</license-p></license></permissions><attrib specific-use="authors">Miao Liao, Si-Jin Zeng, Lin-Ya Zeng, Hai-Jun Yin, Mao-Lin Yan, Cai-Fei Zhang, Guang-Da Tang</attrib></supplementary-material><fig id="F1" position="float" orientation="portrait"><object-id xmlns:xlink="http://www.w3.org/1999/xlink" content-type="doi" xlink:type="simple">10.3897/phytokeys.241.111499.figure1</object-id><object-id xmlns:xlink="http://www.w3.org/1999/xlink" content-type="arpha" xlink:type="simple">52398CA8-521F-5B07-B279-376BE77456E4</object-id><label>Figure 1.</label><caption><p>Simplified maximum likelihood tree of <italic><tp:taxon-name><tp:taxon-name-part taxon-name-part-type="genus" reg="Cynanchum">Cynanchum</tp:taxon-name-part></tp:taxon-name></italic> based on two nuclear regions (nrETS and <abbrev xmlns:xlink="http://www.w3.org/1999/xlink" xlink:title="nuclear DNA regions" id="ABBRID0ENDAG" xlink:type="simple">nrITS</abbrev>) and three plastid markers (<italic>rps16</italic> and <italic>trnL</italic> introns, and <italic>trnL-F</italic> spacer). Bootstrap support values are given for each node. See Suppl. material <xref ref-type="supplementary-material" rid="S3">3</xref> for maximum likelihood tree. Clade designations follow those of <xref ref-type="bibr" rid="B12">Khanum et al. (2016)</xref> and names in parentheses are the corresponding names that were used in <xref ref-type="bibr" rid="B12">Khanum et al. (2016)</xref>.</p></caption><graphic xmlns:xlink="http://www.w3.org/1999/xlink" xlink:href="phytokeys-241-049_article-111499__-g001.jpg" position="float" orientation="portrait" xlink:type="simple" id="oo_1021420.jpg"><uri content-type="original_file" xlink:type="simple">https://binary.pensoft.net/fig/1021420</uri></graphic></fig><supplementary-material xmlns:xlink="http://www.w3.org/1999/xlink" id="S3" position="float" orientation="portrait" xlink:type="simple"><object-id content-type="doi" xlink:type="simple">10.3897/phytokeys.241.111499.suppl3</object-id><object-id content-type="arpha" xlink:type="simple">A95FDAD7-0AE9-578B-BBFD-7BDD92BE2BFA</object-id><label>Supplementary material 3</label><caption><p>Maximum likelihood tree of <italic><tp:taxon-name><tp:taxon-name-part taxon-name-part-type="genus" reg="Cynanchum">Cynanchum</tp:taxon-name-part></tp:taxon-name></italic></p></caption><statement content-type="dataType"><label>Data type</label><p>pdf</p></statement><statement content-type="notes"><label>Explanation note</label><p>Maximum likelihood tree of <italic><tp:taxon-name><tp:taxon-name-part taxon-name-part-type="genus" reg="Cynanchum">Cynanchum</tp:taxon-name-part></tp:taxon-name></italic> based on two nuclear regions (nrETS and <abbrev xlink:title="nuclear DNA regions" id="ABBRID0EKPAI" xlink:type="simple">nrITS</abbrev>) and three plastid markers (<italic>rps16</italic> and <italic>trnL</italic> introns, and <italic>trnL-F</italic> spacer). Bootstrap support values are given for each node.</p></statement><media xlink:href="phytokeys-241-049_article-111499__-s003.pdf" mimetype="application" mime-subtype="pdf" position="float" orientation="portrait" xlink:type="simple" id="oo_1021427.pdf"><uri content-type="original_file" xlink:type="simple">https://binary.pensoft.net/file/1021427</uri></media><permissions><license xlink:type="simple"><license-p>This dataset is made available under the Open Database License (http://opendatacommons.org/licenses/odbl/1.0/). The Open Database License (ODbL) is a license agreement intended to allow users to freely share, modify, and use this Dataset while maintaining this same freedom for others, provided that the original source and author(s) are credited.</license-p></license></permissions><attrib specific-use="authors">Miao Liao, Si-Jin Zeng, Lin-Ya Zeng, Hai-Jun Yin, Mao-Lin Yan, Cai-Fei Zhang, Guang-Da Tang</attrib></supplementary-material></tp:treatment-sec><ref-list><ref id="B12"><mixed-citation xmlns:xlink="http://www.w3.org/1999/xlink" xlink:type="simple"><person-group><name name-style="western"><surname>Khanum</surname><given-names>R</given-names></name><name name-style="western"><surname>Surveswaran</surname><given-names>S</given-names></name><name name-style="western"><surname>Meve</surname><given-names>U</given-names></name><name name-style="western"><surname>Liede-Schumann</surname><given-names>S</given-names></name></person-group> (<year>2016</year>) <article-title><italic><tp:taxon-name><tp:taxon-name-part taxon-name-part-type="genus">Cynanchum</tp:taxon-name-part></tp:taxon-name></italic> (<tp:taxon-name><tp:taxon-name-part taxon-name-part-type="family">Apocynaceae</tp:taxon-name-part></tp:taxon-name>: <tp:taxon-name><tp:taxon-name-part taxon-name-part-type="subfamily">Asclepiadoideae</tp:taxon-name-part></tp:taxon-name>): a pantropical Asclepiadoid genus revisited.</article-title><source>Taxon</source><volume>65</volume>(<issue>3</issue>): <fpage>467</fpage>–<lpage>486</lpage>. <ext-link xlink:href="10.12705/653.3" ext-link-type="doi" xlink:type="simple">https://doi.org/10.12705/653.3</ext-link></mixed-citation></ref></ref-list></tp:taxon-treatment>
