# Supplementary material for: ﻿A new species and a replacement name in Cynanchum (Apocynaceae, Asclepiadeae) from China
Source: PhytoKeys. 2024 Apr 8;241:49–63. doi: 10.3897/phytokeys.241.111499 (PMC11019257; doi:10.3897/phytokeys.241.111499)
Supplement: Supplementary material 1 — List of species names changes within Cynanchum in Flora of China [file phytokeys-241-049_article-111499__-s001.xlsx]

## Sheet: Sheet1
List of species names changes within Cynanchum in Flora of China.
Species names recorded in Flora of China	Currently accepted species names
Cynanchum acutum subsp. sibiricum (Willd.) Rech.f.	Cynanchum acutum subsp. sibiricum (Willd.) Rech.f.
Cynanchum anthonyanum Hand.-Mazz.	Cynanchum anthonyanum Hand.-Mazz.
Cynanchum auriculatum Royle ex Wight	Cynanchum auriculatum Royle ex Wight
Cynanchum batangense P.T.Li	Cynanchum batangense P.T.Li
Cynanchum bicampanulatum M.G.Gilbert & P.T.Li	Cynanchum bicampanulatum M.G.Gilbert & P.T.Li
Cynanchum boudieri H.Lév. & Vaniot	Cynanchum boudieri H.Lév. & Vaniot
Cynanchum brevicoronatum M.G.Gilbert & P.T.Li	Cynanchum brevicoronatum M.G.Gilbert & P.T.Li
Cynanchum bungei Decne.	Cynanchum bungei Decne.
Cynanchum callialatum Buch.-Ham. ex Wight	Cynanchum callialatum Buch.-Ham. ex Wight
Cynanchum chinense R.Br.	Cynanchum chinense R.Br.
Cynanchum corymbosum Wight	Cynanchum corymbosum Wight
Cynanchum decipiens C.K.Schneid.	Cynanchum decipiens C.K.Schneid.
Cynanchum duclouxii M.G.Gilbert & P.T.Li	Cynanchum duclouxii M.G.Gilbert & P.T.Li
Cynanchum formosanum (Maximowicz) Hemsley	Cynanchum ovalifolium Wight
Cynanchum giraldii Schltr.	Cynanchum giraldii Schltr.
Cynanchum heydei Hook.f.	Cynanchum heydei Hook.f.
Cynanchum insulanum (Hance) Hemsl.	Cynanchum insulanum (Hance) Hemsl.
Cynanchum insulanum var. lineare (Tsiang & H.D.Zhang) Tsiang & H.D.Zhang	Cynanchum insulanum var. lineare (Tsiang & H.D.Zhang) Tsiang & H.D.Zhang
Cynanchum kingdonwardii M.G.Gilbert & P.T.Li	Cynanchum kingdonwardii M.G.Gilbert & P.T.Li
Cynanchum kintungense Tsiang	Cynanchum kintungense Tsiang
Cynanchum kwangsiense Tsiang & H.D.Zhang	Cynanchum kwangsiense Tsiang & H.D.Zhang
Cynanchum longipedunculatum M.G.Gilbert & P.T.Li	Cynanchum longipedunculatum M.G.Gilbert & P.T.Li
Cynanchum lysimachioides Tsiang & P.T.Li	Cynanchum lysimachioides Tsiang & P.T.Li
Cynanchum megalanthum M.G.Gilbert & P.T.Li	Cynanchum megalanthum M.G.Gilbert & P.T.Li
Cynanchum officinale (Hemsl.) Tsiang & H.D.Zhang	Cynanchum officinale (Hemsl.) Tsiang & H.D.Zhang
Cynanchum otophyllum C.K.Schneid.	Cynanchum otophyllum C.K.Schneid.
Cynanchum purpureum (Pall.) K.Schum.	Cynanchum purpureum (Pall.) K.Schum.
Cynanchum sinoracemosum M.G.Gilbert & P.T.Li	Cynanchum sinoracemosum M.G.Gilbert & P.T.Li
Cynanchum szechuanense Tsiang & H.D.Zhang	Cynanchum szechuanense Tsiang & H.D.Zhang
Cynanchum thesioides (Freyn) K.Schum.	Cynanchum thesioides (Freyn) K.Schum.
Cynanchum wallichii Wight	Cynanchum wallichii Wight
Cynanchum wilfordii (Maxim.) Hook.f.	Cynanchum wilfordii (Maxim.) Hook.f.
Cynanchum amplexicaule (Siebold & Zucc.) Hemsl.	Vincetoxicum amplexicaule Siebold & Zucc.
Cynanchum acuminatifolium Hemsl.	Vincetoxicum ascyrifolium Franch. & Sav.
Cynanchum atratum Bunge	Vincetoxicum atratum (Bunge) C.Morren & Decne.
Cynanchum biondioides W.T.Wang	Vincetoxicum biondioides (W.T.Wang) C.Y.Wu & D.Z.Li
Cynanchum canescens (Willd.) K.Schum.	Vincetoxicum canescens (Willd.) Decne.
Cynanchum chekiangense M. Cheng	Vincetoxicum chekiangense (M.Cheng) C.Y.Wu & D.Z.Li
Cynanchum mooreanum Hemsl.	Vincetoxicum chinense S.Moore
Cynanchum fordii Hemsl.	Vincetoxicum fordii (Hemsl.) Kuntze
Cynanchum forrestii Schltr.	Vincetoxicum forrestii (Schltr.) C.Y.Wu & D.Z.Li
Cynanchum glaucescens (Decne.) Hand.-Mazz.	Vincetoxicum glaucescens (Decne.) C.Y.Wu & D.Z.Li
Cynanchum hydrophilum Tsiang & H.D.Zhang	Vincetoxicum hydrophilum (Tsiang & H.D.Zhang) C.Y.Wu & D.Z.Li
Cynanchum inamoenum (Maxim.) Loes. ex Gilg & Loes.	Vincetoxicum inamoenum Maxim.
Cynanchum linearisepalum P.T.Li	Vincetoxicum linearisepalum (P.T.Li) P.T.Li
Cynanchum mongolicum (Maxim.) Hemsl.	Vincetoxicum mongolicum Maxim.
Cynanchum pingshanicum M.G.Gilbert & P.T.Li	Vincetoxicum pingshanicum (M.G.Gilbert & P.T.Li) Liede
Cynanchum paniculatum (Bunge) Kitag. ex H.Hara	Vincetoxicum mukdenense Kitag.
Cynanchum riparium Tsiang & H.D.Zhang	Vincetoxicum riparium (Tsiang & H.D.Zhang) C.Y.Wu & D.Z.Li
Cynanchum rockii M.G.Gilbert & P.T.Li	Vincetoxicum rockii (M.G.Gilbert & P.T.Li) Liede
Cynanchum stauntonii (Decne.) Schltr. ex H.Lév.	Vincetoxicum stauntonii (Decne.) C.Y.Wu & D.Z.Li
Cynanchum stenophyllum Hemsl.	Vincetoxicum stenophyllum (Hemsl.) Kuntze
Cynanchum sublanceolatum (Miq.) Matsum.	Vincetoxicum sublanceolatum (Miq.) Maxim.
Cynanchum taihangense Tsiang & H.D.Zhang	Vincetoxicum taihangense (Tsiang & H.D.Zhang) C.Y.Wu & D.Z.Li
Cynanchum versicolor Bunge	Vincetoxicum versicolor (Bunge) Decne.
Cynanchum verticillatum Hemsl.	Vincetoxicum verticillatum (Hemsl.) Kuntze
Cynanchum volubile (Maxim.) Hemsl.	Vincetoxicum volubile Maxim.
Cynanchum wangii P.T.Li & W.Kittr.	Vincetoxicum wangii (P.T.Li & W.Kittr.) Liede
