# Supplementary material for: ﻿A new species and a replacement name in Cynanchum (Apocynaceae, Asclepiadeae) from China
Source: PhytoKeys. 2024 Apr 8;241:49–63. doi: 10.3897/phytokeys.241.111499 (PMC11019257; doi:10.3897/phytokeys.241.111499)
Supplement: Supplementary material 2 — List of ingroup and outgroup taxa used in the phylogenetic analyses [file phytokeys-241-049_article-111499__-s002.xlsx]

## Sheet: Sheet1
List of ingroup and outgroup taxa used in the phylogenetic analyses with voucher information (geographic origin, collection, herbarium) and Genbank accession numbers.
Species	origin	voucher	trnL	trnL-F	rps16	ITS	5′-ETS
Asclepiadinae(Outgroups)
Pentatropis madagascariensisDecne.	Madagascar: Toliara	Liede & Conrad 2749 (UBT)	AJ410236	AJ410237	LN896884	AJ320448	HE793968
Pentatropis nivalis (J.F.Gmel.) D.V.Field & J.R.I.Wood	Kenya: Kilifi	Meve 949 (UBT)	AJ410239	AJ410240	AJ699329	AJ320449	HE793969
Pentatropis sp.	Ethiopia: Ogaden	Kuchar & Abdirizak 20905 (UPS V-195021)		LN896735	LN896885	LN896957	LN896996
Tylophorinae(Outgroups)
Calciphila galgalensis(Liede) Liede & Meve	Somalia: Bari	Thulin & Warfa 6205 (K, UPS)	AJ492338	AJ492339	LN896882	AJ492756	LN896997
Calciphila galgalensis(Liede) Liede & Meve	Somalia: Bari	Thulin & al. 9433 (UPS)	AJ492341	AJ492342	LN896883	–	LN896998
Calciphila gillettii Liede & Meve	Somalia: Bari	Thulin Dahir & Osman 10122 (UPS)	AM229662	AM229663	HG530607	AM229664	LN896999
Calotropis procera (Aiton) W.T.Aiton	Gambia	Huber s.n. (UBT)	AJ428796	AJ428797	HG530608	AM396900	LN897000
Cynanchinae (Ingroups)
Cynanchum adalinae(K.Schum.) K.Schum. subsp. adalinae	Cameroon: Sud (Mt.Cameroon)	Meve 902 (K, SCA)	AJ428586	AJ428587	LN896887	AJ492736	LN897003
Cynanchum africanum(L.) Hoffmanns.	South Africa: Western Cape	Liede 2550 (MO)	AJ428589	AJ428590	–	AJ492737	LN897004
Cynanchum annularium(Roxb.) Liede & Khanum (Holostemma annularium (Roxb.) K.Schum.)	Bhutan	Grierson & Long 2351 (E)		LN896763	LN896951	LN896992	LN897087
Cynanchum blyttioides Liede	Somalia: Bari	Thulin & al. 10681 (UPS)	–	LN896740	–	LN896963	LN897014
Cynanchum boudieri H.Lév. & Vaniot	Japan: Kagoshima Pref.	Tateishi & Yamashiro 45546 (URO)	AB109166	AB109941	–	AB109972	AB110035
Cynanchum crassiantherae Liede	Somalia: Balad	Hedberg & Warfa 90 (UPS)	AJ428616	AJ428617	–	AJ492746	–
Cynanchum ellipticum (Harv.) R.A.Dyer	South Africa: Eastern Cape	Liede 2933 (UBT)	AJ290846	AJ290845	AJ699327	AJ320444	LN897024
Cynanchum ethiopicum Liede & Khanum (Pentarrhinum abyssinicum Decne.)	Tanzania: Ufipa	Bidgood & al. 2440 (KMWC 8418)	AJ428817	AJ428818	–	AJ492810	LN897092
Cynanchum falcatum Hutch. & E.A.Bruce	Ethiopia: Ogaden	Kuchar & Abdirizak 21226 (UPS)	AJ492332	AJ492333	LN896904	AJ492753	LN897026
Cynanchum foetidum (Cav.) Kunth	Mexico: Oaxaca	Campos 3956 (MO)	AJ428637	AJ428638	–	AJ492818	–
Cynanchum formosanum (Maxim.) Hemsl.	China: Taiwan	Wang & al. 02687 (L)	–	LN896744	–	LN896968	LN897029
Cynanchum giraldii Schltr.	China: Shaanxi	Zhu & al. 2323 (MO)	–	LN896746	LN896907	LN896970	LN897033
Cynanchum gonoloboides Schltr. (Pentarrhinum gonoloboides (Schltr.) Liede)	Kenya: Naivasha	Liede & Newton 3157 (UBT)	AJ428820	AJ428821	–	AJ492811	–
Cynanchum graphistemmatoides Liede & Khanum (Graphistemma pictum (Champ. ex Benth.) Maxim.)	China: Hongkong	Surveswaran s.n. (SUK)	–	HG530581	HG530614	LN896991	–
Cynanchum insipidum (E.Mey.) Liede & Khanum (Pentarrhinum insipidum E.Mey. )	South Africa: Orange Free State	Liede 2940 (UBT)	AJ410233	AJ410234	HG530619	AJ492812	LN897093
Cynanchum itremense Liede	Madagascar: Fianarantsoa	Phillipson & al. 3857 (MO)	AJ492347	AJ492348	LN896912	AJ492761	LN897039
Cynanchum laeve (Michx.) Pers.	U.S.A.: Missouri	Liede s.n. (UBT)	AJ428652	AJ428653	HG530610	AJ492763	LN897041
Cynanchum ledermannii Schltr. (Pentarrhinum ledermannii (Schltr.) Goyder & Liede)	Tanzania: Kilimanjaro	Hemp 4138 (UBT)	LN897298	–	LN896956	LN896972	LN897042
Cynanchum ligulatum (Benth.) Woodson	Mexico: Sonora	Fishbein 7461 (OKLA)	–	LN901560	LN896914	LN896973	LN897044
Cynanchum longhushanense (Y.Wan) G.D.Tang & Miao Liao (Raphistemma brevipedunculatum Y.Wan)	China: Guangxi	LM78 (IBSC)	OP810607*	OP810610*	OP810604*	OP853103*	OP810613*
Cynanchum longipes N.E.Br.	Ghana: Brong-Ahafo Region	Jongkind & Schmidt 1739 (MO)	AJ428664	AJ428665	LN896915	AJ492766	–
Cynanchum maximoviczii Pobed.	Japan: Miyagi	Yamashiro & Yamashiro 7578 (TUS)	AB109910	AB109942	–	AB109973	AB110036
Cynanchum membranaceum (Liede & Meve) Liede & Meve	Madagascar: Toliara	Liede & al. 2765 (ULM)	–	LN896749	LN896920	LN896975	LN897052
Cynanchum meyeri Schltr.	Namibia	Van Wyk 9030 (PRE)	AJ428679	AJ428680	–	AJ492772	–
Cynanchum montevidense Spreng.	Argentina: Salta	Liede & Conrad 3100 (ULM)	AJ290849	AJ290850	AJ699328	AJ492773	LN897055
Cynanchum aff. montevidense Spreng.	Brazil: Mato Grosso do Sul	Farinacchio & Felismino 916 (SPF)		LN896750	LN896921	LN896976	LN897056
Cynanchum obtusifolium L.f.	South Africa: Eastern Cape	Liede 2925 (UBT)	AJ428691	AJ428692	LN896924	AJ492777	LN897059
Cynanchum officinale (Hemsl.) Tsiang & H.D.Zhang	China: Anhui	Liu & al. A50185 (MO)	–	LN896752	LN896925	LN896978	LN897060
Cynanchum ovalifolium Wight	Philippines: Zamboanga	Liede 3297 (ULM)	AJ428697	AJ428698	LN896927	AJ492780	LN897061
Cynanchum pachycladon Choux	Madagascar: Toliara	Liede & al. 2741 (MO, P, UBT)	AJ428700	AJ428701	LN896928	AJ492781	LN897062
Cynanchum peraffine Woodson (Metalepis peraffinis (Woodson) Morillo)	Mexico: Chiapas	Alvarez 6895 (MO)		LN896764	LN896952	LN896993	LN897088
Cynanchum physocarpum Schltr.	Philippines: Mindoro	Knauer s.n. (UBT)	–	LN896754	LN896931	LN896979	LN897067
Cynanchum pingtaoi S.Jin Zeng, G.D.Tang & Miao Liao	China: Yunnan	Zeng & al. SJ4825 (IBSC)	OP810605*	OP810608*	OP810602*	OP853101*	OP810611*
Cynanchum pulchellum (Roxb.) Liede & Khanum (Raphistemma pulchellum (Roxb.) Wall.)	Thailand: Satun	Middleton & al. 5359 (E)	–	HG530583	HG530620	LN896994	LN897096
Cynanchum racemosum (Jacq.) Jacq.	Mexico: Tamaulipas	Liede & Conrad 2609 (ULM)	AJ428721	AJ428722	–	AJ492790	–
Cynanchum radians(Forssk.) Lam. (Odontanthera radians (Forssk.) D.V.Field)	North Yemen: Hodeidah	Müller-Hohenstein & Deil 1967 (UBT)	AJ428814	AJ428815	LN896954	AJ492809	LN897091
Cynanchum revoilii (Franch.) Khanum & Liede (Glossonema revoilii Franch.)	Kenya: Northern Frontier	Liede & Newton 3239 (ULM)	AJ428805	AJ428806	LN896949	AJ492803	–
Cynanchum roulinioides (E.Fourn.) Rapini	Bolivia: Chuquisaca	Wood & al. 13300 (K, UBT)	AJ428733	AJ428734	AJ704461	AJ492793	LN897073
Cynanchum rostellatum (Turcz.) Liede & Khanum (Metaplexis japonica (Thunb.) Makino)	Japan: s.loc.	ex BG Tartu (UBT)	AJ428811	AJ428812	HG530616	AJ492807	LN897090
Cynanchum rubricoronaeLiede	Somalia: Hiiraan / Bari	Kuchar 16793 (K, MWC 8414)	AJ428736	AJ428737	–	AJ492794	–
Cynanchum rungweense Bullock	Tanzania: Rukwa	Bidgood & al. 2525 (K)	–	LN901563	–	–	LN897075
Cynanchum sahyadricum (Ansari & Hemadri) Liede & Khanum (Seshagiria sahyadrica Ansari & Hemadri)	India: Maharashtra	Kamble 2122 (SUK)	–	HG530584	HG530621	LN896995	–
Cynanchum schistoglossum Schltr.	Mozambique: Sofala	Goyder & Timberlake 4093 (K)	–	LN896756	LN896937	LN896981	LN897076
Cynanchum sinoracemosum M.G.Gilbert & P.T.Li	China: Yunnan	Hemp s.n. (UBT)	LN897299	LN897302	LN896939	LN896982	LN897079
Cynanchum subpaniculatumWoodson (Metalepis albiflora Urb.)	Ecuador: Napo	Burnham 1611 (MO)	AJ428775	AJ428776	–	AJ492808	–
Cynanchum taiwanianum T.Yamaz.	China: Taiwan	Wang & Lin 02452 (L)	–	LN896758	LN896941	LN896984	LN897081
Cynanchum thesioides (Freyn) K.Schum.	China: Neimenggu	Qingru 97-81 (MO)	AJ492370	AJ492371	LN896942	AJ492799	LN897082
Cynanchum toliari Liede & Meve	Madagascar: Toliara	McPherson 14770 (MO)	AJ428757	AJ428758	–	AJ492802	–
Cynanchum registanense Jayanthi (Glossonema varians (Stocks) Benth. ex Hook.f.)	Iran: Hormoszgan	Amini Rad & al. 56685 (IRAN)	–	LN896762	LN896950	LN896990	–
Cynanchum wallichii Wight	China: Yunnan	Schäfer 2005-48 (M)	–	LN896761	LN896948	LN896989	LN897086
Note: “*” indicates new sequences; “–” indicates missing sequences; bold GenBank accession numbers indicate connected sequences for trnL intron and trnL-F intergenic spacer.
